# Supplementary material for: Development and Initial Validation of the Novel Computational Method for Dynamic Intracardiac Blood Flow Evaluation
Source: Diagnostics (Basel). 2026 Apr 30;16(9):1352. doi: 10.3390/diagnostics16091352 (PMC13163574; doi:10.3390/diagnostics16091352)
Supplement: Supplementary file 1 [file diagnostics-16-01352-s001.zip]

Archive with 13 entries (13 files):
- Supplement Figures S1-S6 with explanations.pdf
- Supplement S1 (Historical and theoretical background).pdf
- Supplement S2 (Aims of the study).pdf
- Supplement S3 (isophote level intervals calculations).pdf
- Supplement S4 (TI calculations).pdf
- Supplement S5 (BMF calculations).pdf
- Supplement S6 (TI and BMF correlations).pdf
- Supplemental S7 (Final remarks and perspectives)_.pdf
- Video S1a.mp4
- Video S1b.mp4
- Video S1c.mp4
- Video S2a.mp4
- Video S2b.mp4
